# Supplementary material for: Phytochemical Analysis, Antioxidant Potential, and Cytotoxicity Evaluation of Traditionally Used Artemisia absinthium L. (Wormwood) Growing in the Central Region of Saudi Arabia
Source: Plants (Basel). 2022 Apr 9;11(8):1028. doi: 10.3390/plants11081028 (PMC9029736; doi:10.3390/plants11081028)
Supplement: Supplementary file 1 [file plants-11-01028-s001.zip]

Archive with 1 entries (1 files):
- plants-1629910-supplementary.pdf
